# Supplementary material for: Elemental, fatty acid, and protein composition of appendicoliths
Source: Sci Rep. 2022 Nov 17;12:19764. doi: 10.1038/s41598-022-21397-9 (PMC9671961; doi:10.1038/s41598-022-21397-9)
Supplement: Supplementary file 1 — Supplementary Tables. [file 41598_2022_21397_MOESM1_ESM.xlsx]

## Sheet: 1a.  Biological processes
Table 1a. TopGene Enrichment Analysis: Biological Processes*
GO: Biological Process [Display Chart] 16 input genes in category / 663 annotations before applied cutoff / 20213 genes in category
	ID	Name	Source	pValue	FDR B&H	FDR B&Y	Bonferroni	Genes from Input	Genes in Annotation
1	GO:0043312	neutrophil degranulation		2.693e-11	5.56e-09	3.933e-08	1.786e-08	9	491
2	GO:0002283	neutrophil activation involved in immune response		2.948e-11	5.56e-09	3.933e-08	1.954e-08	9	496
3	GO:0042119	neutrophil activation		3.778e-11	5.56e-09	3.933e-08	2.505e-08	9	510
4	GO:0002446	neutrophil mediated immunity		3.912e-11	5.56e-09	3.933e-08	2.594e-08	9	512
5	GO:0036230	granulocyte activation		4.193e-11	5.56e-09	3.933e-08	2.78e-08	9	516
6	GO:0043299	leukocyte degranulation		8.017e-11	7.862e-09	5.562e-08	5.316e-08	9	555
7	GO:0045055	regulated exocytosis		9.859e-11	7.862e-09	5.562e-08	6.536e-08	10	845
8	GO:0002275	myeloid cell activation involved in immune response		1.032e-10	7.862e-09	5.562e-08	6.843e-08	9	571
9	GO:0098869	cellular oxidant detoxification		1.094e-10	7.862e-09	5.562e-08	7.251e-08	6	102
10	GO:0002444	myeloid leukocyte mediated immunity		1.186e-10	7.862e-09	5.562e-08	7.862e-08	9	580
11	GO:0042742	defense response to bacterium		1.778e-10	1.072e-08	7.583e-08	1.179e-07	8	384
12	GO:1990748	cellular detoxification		2.396e-10	1.324e-08	9.364e-08	1.588e-07	6	116
13	GO:0002443	leukocyte mediated immunity		3.106e-10	1.485e-08	1.051e-07	2.06e-07	10	950
14	GO:0097237	cellular response to toxic substance		3.421e-10	1.485e-08	1.051e-07	2.268e-07	6	123
15	GO:0140029	exocytic process		3.808e-10	1.485e-08	1.051e-07	2.525e-07	10	970
16	GO:0006887	exocytosis		3.808e-10	1.485e-08	1.051e-07	2.525e-07	10	970
17	GO:0099500	vesicle fusion to plasma membrane		3.808e-10	1.485e-08	1.051e-07	2.525e-07	10	970
18	GO:0050832	defense response to fungus		4.364e-10	1.607e-08	1.137e-07	2.893e-07	5	53
19	GO:0006906	vesicle fusion		6.525e-10	2.181e-08	1.543e-07	4.326e-07	10	1025
20	GO:0002274	myeloid leukocyte activation		6.842e-10	2.181e-08	1.543e-07	4.536e-07	9	707
21	GO:0090174	organelle membrane fusion		6.907e-10	2.181e-08	1.543e-07	4.58e-07	10	1031
22	GO:0098754	detoxification		7.828e-10	2.359e-08	1.669e-07	5.19e-07	6	141
23	GO:0048284	organelle fusion		9.477e-10	2.732e-08	1.933e-07	6.283e-07	10	1065
24	GO:0002366	leukocyte activation involved in immune response		1.294e-09	3.574e-08	2.529e-07	8.578e-07	9	760
25	GO:0002263	cell activation involved in immune response		1.355e-09	3.593e-08	2.542e-07	8.983e-07	9	764
26	GO:0009620	response to fungus		1.574e-09	4.015e-08	2.84e-07	1.044e-06	5	68
27	GO:0061025	membrane fusion		1.761e-09	4.323e-08	3.059e-07	1.167e-06	10	1135
28	GO:0016050	vesicle organization		8.995e-09	2.123e-07	1.502e-06	5.964e-06	11	1825
29	GO:0042744	hydrogen peroxide catabolic process		9.288e-09	2.123e-07	1.502e-06	6.158e-06	4	32
30	GO:0002252	immune effector process		1.278e-08	2.824e-07	1.998e-06	8.471e-06	10	1393
31	GO:0009636	response to toxic substance		2.869e-08	6.009e-07	4.251e-06	1.902e-05	6	257
32	GO:0032940	secretion by cell		2.9e-08	6.009e-07	4.251e-06	1.923e-05	10	1517
33	GO:0140352	export from cell		4.055e-08	8.147e-07	5.764e-06	2.688e-05	10	1571
34	GO:0046903	secretion		7.356e-08	1.434e-06	1.015e-05	4.877e-05	10	1672
35	GO:0009617	response to bacterium		7.574e-08	1.435e-06	1.015e-05	5.022e-05	8	831
36	GO:0051707	response to other organism		8.618e-08	1.562e-06	1.105e-05	5.714e-05	10	1700
37	GO:0043207	response to external biotic stimulus		8.715e-08	1.562e-06	1.105e-05	5.778e-05	10	1702
38	GO:0009607	response to biotic stimulus		1.081e-07	1.887e-06	1.335e-05	7.17e-05	10	1741
39	GO:0098542	defense response to other organism		1.256e-07	2.135e-06	1.51e-05	8.325e-05	9	1285
40	GO:0019730	antimicrobial humoral response		1.385e-07	2.296e-06	1.625e-05	9.186e-05	5	165
41	GO:0042743	hydrogen peroxide metabolic process		1.516e-07	2.452e-06	1.734e-05	0.0001005	4	63
42	GO:0006952	defense response		2.946e-07	4.651e-06	3.29e-05	0.0001953	10	1935
43	GO:0045321	leukocyte activation		3.476e-07	5.359e-06	3.792e-05	0.0002305	9	1447
44	GO:0006959	humoral immune response		4.792e-07	7.221e-06	5.109e-05	0.0003177	6	414
45	GO:0070488	neutrophil aggregation		5.879e-07	8.661e-06	6.128e-05	0.0003897	2	2
46	GO:0001775	cell activation		9.235e-07	1.331e-05	9.417e-05	0.0006123	9	1623
47	GO:0002215	defense response to nematode		1.762e-06	2.485e-05	0.0001758	0.001168	2	3
48	GO:0050830	defense response to Gram-positive bacterium		2.035e-06	2.81e-05	0.0001988	0.001349	4	120
49	GO:0032633	interleukin-4 production		5.284e-06	7.149e-05	0.0005058	0.003503	3	44
50	GO:0032496	response to lipopolysaccharide		7.208e-06	9.558e-05	0.0006762	0.004779	5	368
*Based on the 16 genes encoding the proteins that were common to all five appendicoliths.

## Sheet: 1b. Molecular functions
Table 1b. TopGene Enrichment Analysis: Molecular Functions*
GO: Molecular Function [Display Chart] 16 input genes in category / 91 annotations before applied cutoff / 19415 genes in category
	ID	Name	Source	pValue	FDR B&H	FDR B&Y	Bonferroni	Genes from Input	Genes in Annotation
1	GO:0016209	antioxidant activity		4.698e-13	4.275e-11	2.177e-10	4.275e-11	7	92
2	GO:0004601	peroxidase activity		1.183e-07	4.732e-06	2.41e-05	1.077e-05	4	57
3	GO:0016684	oxidoreductase activity, acting on peroxide as acceptor		1.56e-07	4.732e-06	2.41e-05	1.42e-05	4	61
4	GO:0005539	glycosaminoglycan binding		1.376e-06	3.13e-05	0.0001594	0.0001252	5	252
5	GO:0004252	serine-type endopeptidase activity		1.967e-06	3.58e-05	0.0001823	0.000179	5	271
6	GO:0008236	serine-type peptidase activity		2.696e-06	3.812e-05	0.0001941	0.0002453	5	289
7	GO:0017171	serine hydrolase activity		2.932e-06	3.812e-05	0.0001941	0.0002668	5	294
8	GO:0019825	oxygen binding		4.453e-06	4.984e-05	0.0002538	0.0004052	3	40
9	GO:0020037	heme binding		4.929e-06	4.984e-05	0.0002538	0.0004485	4	144
10	GO:0035662	Toll-like receptor 4 binding		6.358e-06	5.322e-05	0.0002711	0.0005786	2	5
11	GO:0046906	tetrapyrrole binding		6.433e-06	5.322e-05	0.0002711	0.0005854	4	154
12	GO:0043177	organic acid binding		7.484e-06	5.435e-05	0.0002768	0.0006811	4	160
13	GO:0005504	fatty acid binding		7.765e-06	5.435e-05	0.0002768	0.0007066	3	48
14	GO:0008201	heparin binding		1.218e-05	7.919e-05	0.0004034	0.001109	4	181
15	GO:0050544	arachidonic acid binding		1.778e-05	0.0001078	0.0005493	0.001618	2	8
16	GO:0050543	icosatetraenoic acid binding		2.285e-05	0.0001299	0.0006618	0.002079	2	9
17	GO:0031720	haptoglobin binding		2.854e-05	0.0001528	0.0007782	0.002597	2	10
18	GO:0050786	RAGE receptor binding		4.182e-05	0.0002114	0.001077	0.003806	2	12
19	GO:0035325	Toll-like receptor binding		4.94e-05	0.0002366	0.001205	0.004496	2	13
20	GO:0033293	monocarboxylic acid binding		5.337e-05	0.0002428	0.001237	0.004857	3	91
21	GO:0005344	oxygen carrier activity		5.761e-05	0.0002496	0.001272	0.005242	2	14
22	GO:1901681	sulfur compound binding		8.229e-05	0.0003256	0.001658	0.007489	4	295
23	GO:0030246	carbohydrate binding		8.229e-05	0.0003256	0.001658	0.007489	4	295
24	GO:0036041	long-chain fatty acid binding		8.597e-05	0.000326	0.00166	0.007824	2	17
25	GO:0004175	endopeptidase activity		0.0001237	0.0004503	0.002294	0.01126	5	640
26	GO:0050542	icosanoid binding		0.0001739	0.0006086	0.0031	0.01582	2	24
27	GO:0008233	peptidase activity		0.0005105	0.001721	0.008765	0.04646	5	868
*TopGene analysis based on the 16 genes encoding the proteins that were common to all five appendicoliths.

## Sheet: 1c.  Pathways
Table 1c. TopGene Enrichment Analysis: Pathways*
Pathway [Display Chart] 16 input genes in category / 116 annotations before applied cutoff / 13626 genes in category
	ID	Name	Source	pValue	FDR B&H	FDR B&Y	Bonferroni	Genes from Input	Genes in Annotation
1	1457780	Neutrophil degranulation	BioSystems: REACTOME	8.86e-10	1.028e-07	5.483e-07	1.028e-07	9	492
2	1457778	Metal sequestration by antimicrobial proteins	BioSystems: REACTOME	2.651e-08	1.538e-06	8.203e-06	3.075e-06	3	6
3	1457777	Antimicrobial peptides	BioSystems: REACTOME	1.008e-07	3.897e-06	2.079e-05	1.169e-05	5	105
4	1269203	Innate Immune System	BioSystems: REACTOME	3.084e-07	8.319e-06	4.438e-05	3.578e-05	10	1312
5	M39337	Vitamin B12 Metabolism	MSigDB C2 BIOCARTA (v7.3)	3.586e-07	8.319e-06	4.438e-05	4.16e-05	4	53
6	1269898	Scavenging of heme from plasma	BioSystems: REACTOME	1.273e-06	2.178e-05	0.0001162	0.0001476	3	19
7	M39617	Folate Metabolism	MSigDB C2 BIOCARTA (v7.3)	1.314e-06	2.178e-05	0.0001162	0.0001524	4	73
8	M39385	Selenium Micronutrient Network	MSigDB C2 BIOCARTA (v7.3)	3.186e-06	4.62e-05	0.0002465	0.0003696	4	91
9	1269897	Binding and Uptake of Ligands by Scavenger Receptors	BioSystems: REACTOME	2.368e-05	0.0003052	0.001628	0.002747	3	49
10	1270225	Erythrocytes take up oxygen and release carbon dioxide	BioSystems: REACTOME	4.632e-05	0.0005373	0.002866	0.005373	2	9
11	M5889	Ensemble of genes encoding extracellular matrix and extracellular matrix-associated proteins	MSigDB C2 BIOCARTA (v7.3)	8.398e-05	0.0008292	0.004424	0.009741	7	1026
12	M19553	Hemoglobin's Chaperone	MSigDB C2 BIOCARTA (v7.3)	0.0001001	0.0008292	0.004424	0.01161	2	13
13	1270224	Erythrocytes take up carbon dioxide and release oxygen	BioSystems: REACTOME	0.0001001	0.0008292	0.004424	0.01161	2	13
14	1270223	O2/CO2 exchange in erythrocytes	BioSystems: REACTOME	0.0001001	0.0008292	0.004424	0.01161	2	13
15	M5885	Ensemble of genes encoding ECM-associated proteins including ECM-affilaited proteins, ECM regulators and secreted factors	MSigDB C2 BIOCARTA (v7.3)	0.0001366	0.001056	0.005634	0.01584	6	751
16	1427857	Regulation of TLR by endogenous ligand	BioSystems: REACTOME	0.0001536	0.001114	0.005943	0.01782	2	16
17	M264	Endogenous TLR signaling	MSigDB C2 BIOCARTA (v7.3)	0.0003515	0.002398	0.01279	0.04077	2	24
*Based on the 16 genes encoding the proteins that were common to all five appendicoliths.
